# Supplementary material for: Discovery of a Novel Ubenimex Derivative as a First-in-Class Dual CD13/Proteasome Inhibitor for the Treatment of Cancer
Source: Molecules. 2023 Aug 30;28(17):6343. doi: 10.3390/molecules28176343 (PMC10489073; doi:10.3390/molecules28176343)
Supplement: Supplementary file 1 [file molecules-28-06343-s001.zip]

Archive with 1 entries (1 files):
- molecules-2539965-supplementary.pdf
